# Supplementary material for: Gut Microbiota of Sarawak’s “Orang Ulu” Indigenous Community in East Malaysia Reveals Vanish Microbes: A Comparison With Urban Communities
Source: Br J Biomed Sci. 2026 Jan 21;82:15378. doi: 10.3389/bjbs.2025.15378 (PMC12867934; doi:10.3389/bjbs.2025.15378)
Supplement: Supplementary file 1 [file Table2.xlsx]

## Sheet: S2 Table
	S2 Table. General characteristics and features among the Sarawak Indigenous population
	Factors	Levels/Sub-groups	Participants	Percentage in total population (%)
			(n)
	Pets/livestock (collectively termed as animals)
	Animals ownership	With pets/livestock	58	67.44
		Without pets/livestock	28	32.55
	Water supply sources and facilities
	Water supply source	Govt water pipe	70	81.39
		Govt water pipe, river water	16	18.6
	Type of toilet facilty	Pour flush	67	77.9
		Pit Latrine and Pour flush	19	22.09
	Personal Hygiene & Activities
	Place for taking bath	Toilet	64	74.41
		Toilet + river	22	25.58
	Washing hands after defecation	Always	53	61.62
		Sometimes	33	38.37
	Washing hands before cooking	Always	34	39.53
		Sometimes	52	60.46
	Garbage disposal	Proper Place	49	56.97
		Burning + proper Place	37	43.02
	Health Status
	Antibiotics consumption (last three months)	With antibiotics	12	13.93
		Without antibiotics	74	86.04
	Alcohol consumption	With alcohols	19	22.09
		Without alcohols	67	77.9
	Smoking tobacco	With smoking	29	33.72
		Without smoking	57	66.27
	Medicines (last three months)	With medicines	48	55.81
		Without medicines	38	44.1
	Supplements	With supplements	19	22.09
	(last three months)	Without supplements	67	77.9
	Probiotics	With probiotics	38	44.18
		Without probiotics	48	55.81
	Anti-helminthic drugs (last 3 months)	With drugs	12	13.95
		Without drugs	74	86.04
	Diarrhoea (last 3 months)	Yes	6	6.9
		No	80	93.02
	Food & Water Consumption
	Consumption of undercooked seafood and meat	Sometimes	18	20.93
		No	68	79.06
	Consumption of raw vegetables	Yes	48	55.81
		No	38	44.18
	Boiling drinking water	Yes	69	80.23
		Sometimes	17	19.76
	Bowls of rice	<1 bowl	16	18.6
	Approx. daily intake of the main kind of drink	Approx. 1 Litre	32	37.2
		Approx. 2 Litre	34	39.53
		Approx. 3 or >3 Litre	20	23.25
