# Supplementary material for: Gut Microbiota of Sarawak’s “Orang Ulu” Indigenous Community in East Malaysia Reveals Vanish Microbes: A Comparison With Urban Communities
Source: Br J Biomed Sci. 2026 Jan 21;82:15378. doi: 10.3389/bjbs.2025.15378 (PMC12867934; doi:10.3389/bjbs.2025.15378)
Supplement: Supplementary file 2 [file Table3.xlsx]

## Sheet: S3 Table
	S3 Table. The outcome of the Kruskal-Wallis test of alpha diversity versus age, group by different cohorts
	Cohorts	Age
		p-value (Kruskal Wallis)
		Shannon	Richness
	Sarawak Indigenous	0.72	0.72
	Selangor Indigenous	0.0032	0.0031
	Kuala Lumpur Urban	0.44	0.44
