# Supplementary material for: Gut Microbiota of Sarawak’s “Orang Ulu” Indigenous Community in East Malaysia Reveals Vanish Microbes: A Comparison With Urban Communities
Source: Br J Biomed Sci. 2026 Jan 21;82:15378. doi: 10.3389/bjbs.2025.15378 (PMC12867934; doi:10.3389/bjbs.2025.15378)
Supplement: Supplementary file 6 [file Table4.xlsx]

## Sheet: S4 Table
	S4 Table. Analysis of the factors influencing the Sarawak Microbiome via PERMANOVA
	Variable	MDMR Statistic	Pseudo R2	P-value
	Race	0.014	0.011	0.64
	Age group	0.012	0.01	0.88
	Gender	0.017	0.013	0.108
	BMI	0.033	0.025	0.21
	Watter sources	0.02	0.015	0.045
	Diarrhoea	0.025	0.019	0.014
	Antibiotics consumptions	0.015	0.012	0.358
	Supplement consumptions	0.017	0.013	0.184
	Antihelminthic consumptions	0.014	0.011	0.528
	Probiotic consumptions	0.014	0.011	0.584
	Constipations	0.018	0.014	0.198
	Smoking	0.014	0.011	0.62
	Alcohol	0.015	0.012	0.368
	Eating raw vegatables	0.015	0.012	0.376
	Eating undercooked protein (seafood/meat)	0.019	0.015	0.048
	Pet ownership	0.016	0.013	0.184
