# Supplementary material for: Gut Microbiota of Sarawak’s “Orang Ulu” Indigenous Community in East Malaysia Reveals Vanish Microbes: A Comparison With Urban Communities
Source: Br J Biomed Sci. 2026 Jan 21;82:15378. doi: 10.3389/bjbs.2025.15378 (PMC12867934; doi:10.3389/bjbs.2025.15378)
Supplement: Supplementary file 7 [file Table1.xlsx]

## Sheet: Table S1
	S1 Table. Demographic distribution of the Sarawak Indigenous population
	Factors	Level/Sub-groups	Participants (n)	Percentage in total population (%)
	Ethnicity (Race)	Kayan	50	58.13
		Kenyah	36	41.86
	Gender	Male	40	46.51
		Female	46	53.48
	Age	20-29 years	21	24.41
		30-39 years	20	23.2
		40-49 years	22	25.58
		50-60 years	23	26.74
	BMI	Normal	46	53.48
		Overweight	29	33.72
		Obese/underweight	11	12.79
	Education	Primary education	32	37.2
		Secondary/ Tertiary education	26	30.23
		No formal education	28	32.55
	Household income (RM)	800-1800 RM	31	36.04
		<800 RM	48	55.81
		>2300 RM	7	8.13
	Occupation	Non-working	36	41.86
		Farmer/ Fisherman	34	39.53
		Student and others	16	18.6
