# Supplementary material for: Gut Microbiota of Sarawak’s “Orang Ulu” Indigenous Community in East Malaysia Reveals Vanish Microbes: A Comparison With Urban Communities
Source: Br J Biomed Sci. 2026 Jan 21;82:15378. doi: 10.3389/bjbs.2025.15378 (PMC12867934; doi:10.3389/bjbs.2025.15378)
Supplement: Supplementary file 8 [file Table5.xlsx]

## Sheet: S5
	S5 Table. Sample ID's of the participants along with their location
	#SampleID	FASTQ files	Location
	145	11912.145.R1.fastq.gz	Selangor Indigenous
	5112	11912.5112.R1.fastq.gz	Selangor Indigenous
	218	11912.218.R1.fastq.gz	Selangor Indigenous
	442	11912.442.R1.fastq.gz	Selangor Indigenous
	762	11913.762.R1.fastq.gz	Selangor Indigenous
	634	11912.634.R1.fastq.gz	Selangor Indigenous
	511	11912.511.R1.fastq.gz	Selangor Indigenous
	1719	11912.1719.R1.fastq.gz	Selangor Indigenous
	98	11912.98.R1.fastq.gz	Selangor Indigenous
	119	1912.119.R1.fastq.gz	Selangor Indigenous
	181	11912.181.R1.fastq.gz	Selangor Indigenous
	1612	11912.1612.R1.fastq.gz	Selangor Indigenous
	220	11912.220.R1.fastq.gz	Selangor Indigenous
	930	11912.930.R1.fastq.gz	Selangor Indigenous
	1533	11912.1533.R1.fastq.gz	Selangor Indigenous
	445	11912.445.R1.fastq.gz	Selangor Indigenous
	351	11912.351.R1.fastq.gz	Selangor Indigenous
	953	11912.953.R1.fastq.gz	Selangor Indigenous
	463	11912.463.R1.fastq.gz	Selangor Indigenous
	780	11912.780.R1.fastq.gz	Selangor Indigenous
	1287	11912.1287.R1.fastq.gz	Selangor Indigenous
	88	11912.88.R1.fastq.gz	Selangor Indigenous
	1892	11912.1892.R1.fastq.gz	Selangor Indigenous
	995	11912.995.R1.fastq.gz	Selangor Indigenous
	96	11912.96.R1.fastq.gz	Selangor Indigenous
	1097	11912.1097.R1.fastq.gz	Selangor Indigenous
	1998	11912.1998.R1.fastq.gz	Selangor Indigenous
	1999	11912.1999.R1.fastq.gz	Selangor Indigenous
	19100	11912.19100.R1.fastq.gz	Selangor Indigenous
	101	11912.101.R1.fastq.gz	Selangor Indigenous
	102	11912.102.R1.fastq.gz	Selangor Indigenous
	8107	11912.8107.R1.fastq.gz	Selangor Indigenous
	37	11912.37.R1.fastq.gz	Selangor Indigenous
	166	11912.166.R1.fastq.gz	Selangor Indigenous
	941	11912.941.R1.fastq.gz	Selangor Indigenous
	1889	11912.1889.R1.fastq.gz	Selangor Indigenous
	221	11912.221.R1.fastq.gz	Selangor Indigenous
	5113	11912.5113.R1.fastq.gz	Selangor Indigenous
	52	11912.52.R1.fastq.gz	Selangor Indigenous
	969	11912.969.R1.fastq.gz	Selangor Indigenous
	15104	11912.15104.R1.fastq.gz	Selangor Indigenous
	C2	11912.C2.R1.fastq.gz	Kuala Lumpur Urban
	C3	11912.C3.R1.fastq.gz	Kuala Lumpur Urban
	C4	11912.C4.R1.fastq.gz	Kuala Lumpur Urban
	C5	11912.C5.R1.fastq.gz	Kuala Lumpur Urban
	C6	11912.C6.R1.fastq.gz	Kuala Lumpur Urban
	C7	11912.C7.R1.fastq.gz	Kuala Lumpur Urban
	C8	11912.C8.R1.fastq.gz	Kuala Lumpur Urban
	C9	11912.C9.R1.fastq.gz	Kuala Lumpur Urban
	C10	11912.C10.R1.fastq.gz	Kuala Lumpur Urban
	C11	11912.C11.R1.fastq.gz	Kuala Lumpur Urban
	C12	11912.C12.R1.fastq.gz	Kuala Lumpur Urban
	C13	11912.C13.R1.fastq.gz	Kuala Lumpur Urban
	C14	11912.C14.R1.fastq.gz	Kuala Lumpur Urban
	C15	11912.C15.R1.fastq.gz	Kuala Lumpur Urban
	C17	11912.C17.R1.fastq.gz	Kuala Lumpur Urban
	C18	11912.C18.R1.fastq.gz	Kuala Lumpur Urban
	C19	11912.C19.R1.fastq.gz	Kuala Lumpur Urban
	C20	11912.C20.R1.fastq.gz	Kuala Lumpur Urban
	1383	11912.1383.R1.fastq.gz	Selangor Indigenous
	1248	11913.1248.R1.fastq.gz	Selangor Indigenous
	1259	11913.1259.R1.fastq.gz	Selangor Indigenous
	20109	11913.20109.R1.fastq.gz	Selangor Indigenous
	cs-01	CS-01_S1_L001_R1_001.fastq.gz	Sarawak Indigenous
	cs-02	CS-02_S12_L001_R1_001.fastq.gz	Sarawak Indigenous
	cs-03	CS-03_S22_L001_R1_001.fastq.gz	Sarawak Indigenous
	cs-04	CS-04_S32_L001_R1_001.fastq.gz	Sarawak Indigenous
	cs-05	CS-05_S42_L001_R1_001.fastq.gz	Sarawak Indigenous
	cs-06	CS-06_S52_L001_R1_001.fastq.gz	Sarawak Indigenous
	cs-07	CS-07_S62_L001_R1_001.fastq.gz	Sarawak Indigenous
	cs-08	CS-08_S72_L001_R1_001.fastq.gz	Sarawak Indigenous
	cs-09	CS-09_S2_L001_R1_001.fastq.gz	Sarawak Indigenous
	cs-10	CS-10_S33_L001_R1_001.fastq.gz	Sarawak Indigenous
	cs-11	CS-11_S13_L001_R1_001.fastq.gz	Sarawak Indigenous
	cs-12	CS-12_S44_L001_R1_001.fastq.gz	Sarawak Indigenous
	cs-13	CS-13_S23_L001_R1_001.fastq.gz	Sarawak Indigenous
	cs-14	CS-14_S33_L001_R1_001.fastq.gz	Sarawak Indigenous
	cs-15	CS-15_S55_L001_R1_001.fastq.gz	Sarawak Indigenous
	cs-16	CS-16_S43_L001_R1_001.fastq.gz	Sarawak Indigenous
	cs-17	CS-17_S53_L001_R1_001.fastq.gz	Sarawak Indigenous
	cs-18	CS-18_S63_L001_R1_001.fastq.gz	Sarawak Indigenous
	cs-19	CS-19_S73_L001_R1_001.fastq.gz	Sarawak Indigenous
	cs-20	CS-20_S3_L001_R1_001.fastq.gz	Sarawak Indigenous
	cs-22	CS-22_S14_L001_R1_001.fastq.gz	Sarawak Indigenous
	cs-24	CS-24_S24_L001_R1_001.fastq.gz	Sarawak Indigenous
	cs-27	CS-27_S34_L001_R1_001.fastq.gz	Sarawak Indigenous
	cs-28	CS-28_S44_L001_R1_001.fastq.gz	Sarawak Indigenous
	cs-29	CS-29_S54_L001_R1_001.fastq.gz	Sarawak Indigenous
	cs-30	CS-30_S64_L001_R1_001.fastq.gz	Sarawak Indigenous
	cs-31	CS-31_S74_L001_R1_001.fastq.gz	Sarawak Indigenous
	cs-32	CS-32_S4_L001_R1_001.fastq.gz	Sarawak Indigenous
	cs-33	CS-33_S15_L001_R1_001.fastq.gz	Sarawak Indigenous
	cs-34	CS-34_S25_L001_R1_001.fastq.gz	Sarawak Indigenous
	cs-35	CS-35_S35_L001_R1_001.fastq.gz	Sarawak Indigenous
	cs-36	CS-36_S45_L001_R1_001.fastq.gz	Sarawak Indigenous
	cs-37	CS-37_S55_L001_R1_001.fastq.gz	Sarawak Indigenous
	cs-38	CS-38_S65_L001_R1_001.fastq.gz	Sarawak Indigenous
	cs-39	CS-39_S75_L001_R1_001.fastq.gz	Sarawak Indigenous
	cs-40	CS-40_S5_L001_R1_001.fastq.gz	Sarawak Indigenous
	cs-41	CS-41_S16_L001_R1_001.fastq.gz	Sarawak Indigenous
	cs-42	CS-42_S21_L001_R1_001.fastq.gz	Sarawak Indigenous
	cs-43	CS-43_S26_L001_R1_001.fastq.gz	Sarawak Indigenous
	cs-46	CS-46_S36_L001_R1_001.fastq.gz	Sarawak Indigenous
	cs-47	CS-47_S46_L001_R1_001.fastq.gz	Sarawak Indigenous
	cs-48	CS-48_S56_L001_R1_001.fastq.gz	Sarawak Indigenous
	lh-01	LH-01_S66_L001_R1_001.fastq.gz	Sarawak Indigenous
	lh-03	LH-03_S76_L001_R1_001.fastq.gz	Sarawak Indigenous
	lh-04	LH-04_S6_L001_R1_001.fastq.gz	Sarawak Indigenous
	lh-05	LH-05_S17_L001_R1_001.fastq.gz	Sarawak Indigenous
	lh-06	LH-06_S27_L001_R1_001.fastq.gz	Sarawak Indigenous
	lh-07	LH-07_S66_L001_R1_001.fastq.gz	Sarawak Indigenous
	lh-08	LH-08_S37_L001_R1_001.fastq.gz	Sarawak Indigenous
	lh-09	LH-09_S47_L001_R1_001.fastq.gz	Sarawak Indigenous
	lh-10	LH-10_S57_L001_R1_001.fastq.gz	Sarawak Indigenous
	lh-11	LH-11_S67_L001_R1_001.fastq.gz	Sarawak Indigenous
	lh-12	LH-12_S77_L001_R1_001.fastq.gz	Sarawak Indigenous
	lh-13	LH-13_S7_L001_R1_001.fastq.gz	Sarawak Indigenous
	lh-14	LH-14_S18_L001_R1_001.fastq.gz	Sarawak Indigenous
	lh-15	LH-15_S28_L001_R1_001.fastq.gz	Sarawak Indigenous
	lh-16	LH-16_S38_L001_R1_001.fastq.gz	Sarawak Indigenous
	lh-18	LH-18_S48_L001_R1_001.fastq.gz	Sarawak Indigenous
	lh-19	LH-19_S58_L001_R1_001.fastq.gz	Sarawak Indigenous
	lh-20	LH-20_S68_L001_R1_001.fastq.gz	Sarawak Indigenous
	lh-21	LH21_S54_L001_R1_001.fastq.gz	Sarawak Indigenous
	lh-22	LH-22_S78_L001_R1_001.fastq.gz	Sarawak Indigenous
	lh-23	LH-23_S8_L001_R1_001.fastq.gz	Sarawak Indigenous
	lh-25	LH-25_S19_L001_R1_001.fastq.gz	Sarawak Indigenous
	lh-26	LH-26_S29_L001_R1_001.fastq.gz	Sarawak Indigenous
	lh-28	LH-28_S39_L001_R1_001.fastq.gz	Sarawak Indigenous
	lh-29	LH-29_S49_L001_R1_001.fastq.gz	Sarawak Indigenous
	lh-30	LH-30_S59_L001_R1_001.fastq.gz	Sarawak Indigenous
	lh-31	LH-31_S69_L001_R1_001.fastq.gz	Sarawak Indigenous
	lh-33	LH-33_S79_L001_R1_001.fastq.gz	Sarawak Indigenous
	lh-34	LH34_S65_L001_R1_001.fastq.gz	Sarawak Indigenous
	lh-35	LH-35_S77_L001_R1_001.fastq.gz	Sarawak Indigenous
	lh-36	LH-36_S9_L001_R1_001.fastq.gz	Sarawak Indigenous
	lh-37	LH-37_S20_L001_R1_001.fastq.gz	Sarawak Indigenous
	lh-38	LH-38_S30_L001_R1_001.fastq.gz	Sarawak Indigenous
	lh-39	LH39_S76_L001_R1_001.fastq.gz	Sarawak Indigenous
	lh-40	LH-40_S40_L001_R1_001.fastq.gz	Sarawak Indigenous
	lh-41	LH-41_S50_L001_R1_001.fastq.gz	Sarawak Indigenous
	lh-42	LH-42_S60_L001_R1_001.fastq.gz	Sarawak Indigenous
	lh-43	LH-43_S70_L001_R1_001.fastq.gz	Sarawak Indigenous
	lh-45	LH-45_S80_L001_R1_001.fastq.gz	Sarawak Indigenous
	lh-46	LH-46_S10_L001_R1_001.fastq.gz	Sarawak Indigenous
	lh-47	LH47_S87_L001_R1_001.fastq.gz	Sarawak Indigenous
	lh-48	LH48_S11_L001_R1_001.fastq.gz	Sarawak Indigenous
	lh-49	LH49_S22_L001_R1_001.fastq.gz	Sarawak Indigenous
	lh-50	LH-50_S88_L001_R1_001.fastq.gz	Sarawak Indigenous
